# Supplementary material for: Large CRISPR-Cas-induced deletions in the oxamniquine resistance locus of the human parasite Schistosoma mansoni
Source: Wellcome Open Res. 2021 Jan 20;5:178. Originally published 2020 Jul 23. [Version 2] doi: 10.12688/wellcomeopenres.16031.2 (PMC7405262; doi:10.12688/wellcomeopenres.16031.2)
Supplement: Video files for 'Large CRISPR-Cas-induced deletions in the oxamniquine resistance locus of the human parasite Schistosoma mansoni ' — Video files for Wellcome Open Research article 'Large CRISPR-Cas-induced deletions in the oxamniquine resistance locus of the human parasite Schistosoma mansoni ' Movie 1. Serial optical sections of a S. mansoni male adult worm transfected with fluorescently labelled Cas9-gRNA (ATTO™ 550 signal in red), fixed and DAPI-stained (DAPI signal in aqua blue). Scale bar: 100 µm. Movie 2. Serial optical sections of a S. mansoni male adult worm transfected with fluorescently labelled Cas9-gRNA (ATTO™ 550 signal in red), fixed and DAPI-stained (DAPI signal in aqua blue). In these series of optical sections, the anterior end of the worm is observed. Scale bar: 100 µm. Movie 3. Serial optical sections of a S. mansoni female adult worm transfected with fluorescently labelled Cas9-gRNA (ATTO™ 550 signal in red), fixed and DAPI-stained (DAPI signal in aqua blue). In these series of optical sections, the anterior end of the worm is observed. Scale bar: 100 µm. Movie 4. Serial optical sections of a S. mansoni sporocyst transfected with fluorescently labelled Cas9-gRNA (ATTO™ 550 signal in red), fixed and DAPI-stained (DAPI signal in aqua blue). Scale bar: 25 µm. [file wellcomeopenres-5-18172-s0000.tgz]

Archive with 4 entries (4 files):
- 16031V12MovieS4_20Apr2020.mov
- 16031V12MovieS1_20Apr2020.mov
- 16031V12MovieS2_20Apr2020.mov
- 16031V12MovieS3_20Apr2020.mov
